# Supplementary material for: Evaluation of albumin use in a community hospital setting: A retrospective study looking at appropriate use and prescribing patterns
Source: PLoS One. 2021 Oct 6;16(10):e0257858. doi: 10.1371/journal.pone.0257858 (PMC8494356; doi:10.1371/journal.pone.0257858)
Supplement: S1 Dataset — (XLSX) [file pone.0257858.s001.xlsx]

## Sheet: Sheet1
Start Date	End Date	Slices by Medications	Age in Years	Legal Sex	Ethnic Group	Specialty of Ordering MD	Indication	Appropriate Use of IV Albumin (1-y, 0-n)	Crystalloid Used Prior to Albumin	Albumin Strength	SCr	BUN	eGFR	AST	ALT	Albumin	Total bilirubin	Liver disease diagnosis	Renal Disease	Lung Disease Diagnosis		Abbreviations Used
2020-02-01	2020-08-01	Human Albumin	54	Female	Hispanic or Latino	Critical Care	ARDS	1	NS bolus x3	0.05	0.4	12	>90	13	15	2.7	0.3	-	-	ARDS		Abbreviations: NS - normal saline, LR - lactated ringers solution, 1/2NS - half normal saline, D5W - Dextrose 5% in water, D10W - Dextrose 10% in water, CKD - chronic kidney disease, ESRD - end stage renal disease, HD - hemodialysis, AKI - acute kidney injury, ARDS - acute respiratory distress syndrome
2020-02-01	2020-08-01	Human Albumin	65	Male	Not Hispanic or Latino	Critical Care	ARDS	1	NS bolus	0.05	0.7	45	>90	29	20	2.6	<0.2	-	-	Acute hypoxemic respiratory failure
2020-02-01	2020-08-01	Human Albumin	67	Male	Hispanic or Latino	Critical Care	ARDS	1	NS	0.05	0.75	45	>90	15	11	2.6	0.3	-	CKD	ARDS
2020-02-01	2020-08-01	Human Albumin	64	Female	Hispanic or Latino	Critical Care	ARDS	1	-	0.25	0.42	17	>90	31	27	3.1	0.3	-	-	covid, vent support
2020-02-01	2020-08-01	Human Albumin	71	Male	Not Hispanic or Latino	Critical Care	ARDS	1	-	0.25	0.69	53	>90	54	23	2.7	4.2	Hepatic steatosis	-	-
2020-02-01	2020-08-01	Human Albumin	70	Female	Not Hispanic or Latino	Critical Care	ARDS	1	-	0.25	0.47	19	>90	25	9	3.2	<0.2
2020-02-01	2020-08-01	Human Albumin	82	Male	Not Hispanic or Latino	Respiratory	ARDS	1	N/A	0.25	1.53	29	42	41	22	2.9	0.8	None
2020-02-01	2020-08-01	Human Albumin	63	Male	Hispanic or Latino	Gastroenterology	Cirrhosis	1	NS 1L	0.25	0.66	21	>90	43	23	3	1	Cirrhosis, non alcoholic	-	-
2020-02-01	2020-08-01	Human Albumin	50	Female	Not Hispanic or Latino	Hospitalist	Cirrhosis	1	-	0.25	0.45	4	>90	70	19	2.3	2.2	Cirrhosis, alcohol	-	-
2020-02-01	2020-08-01	Human Albumin	55	Male	Not Hispanic or Latino	Nephrology	Cirrhosis	1	3% saline	0.25	0.74	42	>90	-	-	-	-	Cirrhosis	-	-
2020-02-01	2020-08-01	Human Albumin	22	Male	Not Hispanic or Latino	ER	Fluid Support in Surgery	0	NS	0.05	0.88	7	>90	-	-	-	-	-	-	-
2020-02-01	2020-08-01	Human Albumin	60	Female	Not Hispanic or Latino	Gynecology Oncology	Fluid Support in Surgery	0	LR	0.05	0.68	11	>90	15	9	3.3	0.4	None
2020-02-01	2020-08-01	Human Albumin	65	Female	Not Hispanic or Latino	Hospitalist	Fluid Support in Surgery	0	NS	0.05	0.93	14	65	-	-	-	-
2020-02-01	2020-08-01	Human Albumin	53	Male	Not Hispanic or Latino	Surgery	Fluid Support in Surgery	0	-	0.25	0.68	25	>90	-	-	-	-	-	-	Aspiration pneumonia
2020-02-01	2020-08-01	Human Albumin	79	Male	Not Hispanic or Latino	Surgery	Fluid Support in Surgery	0	-	0.25	1.08	16	65	-	-	-	-	-	-	-
2020-02-01	2020-08-01	Human Albumin	52	Male	Not Hispanic or Latino	Surgery	Fluid Support in Surgery	0	NS	0.05	-	-	-	-	-	-	-	-	-	-
2020-02-01	2020-08-01	Human Albumin	42	Female	Not Hispanic or Latino	Surgery	Fluid Support in Surgery	0	-	0.05	0.77	11	>90	16	8	3.3	0.4	-	-	-
2020-02-01	2020-08-01	Human Albumin	85	Female	Not Hispanic or Latino	Surgery	Fluid Support in Surgery	0	-	0.25	-	--	-	-	-	-	-	-	-	-
2020-02-01	2020-08-01	Human Albumin	66	Female	Not Hispanic or Latino	Surgery	Fluid Support in Surgery	0	NS	0.05	0.79	11	78	564	350	3.5	0.4	-	-	-
2020-02-01	2020-08-01	Human Albumin	38	Female	Not Hispanic or Latino	Surgery	Fluid Support in Surgery	0	-	0.05	0.53	9	>90	16	11	4.1	0.5	-	-	-
2020-02-01	2020-08-01	Human Albumin	78	Female	Not Hispanic or Latino	Surgery	Fluid Support in Surgery	0	-	0.05	1.02	18	53	9	<5	3.3	0.3	-	Urinary Incontinence	-
2020-02-01	2020-08-01	Human Albumin	76	Female	Not Hispanic or Latino	Surgery	Fluid Support in Surgery	0	None	0.05	0.76	16	77	20	8	3.2	0.5	-	-	-
2020-02-01	2020-08-01	Human Albumin	30	Female	Hispanic or Latino	Surgery	Fluid Support in Surgery	0	NS	0.25	0.6	5	>90	13	7	2.7	0.6	Ascites	-	-
2020-02-01	2020-08-01	Human Albumin	62	Female	Not Hispanic or Latino	Surgery	Fluid Support in Surgery	0	-	0.05	1.1	13	54	>7000	>7000	-	0.3	-	-	-
2020-02-01	2020-08-01	Human Albumin	66	Female	Not Hispanic or Latino	surgery	Fluid Support in Surgery	0	NS	0.25	0.61	11	>90	27	17	4.3	0.5	-	-	-
2020-02-01	2020-08-01	Human Albumin	35	Female	Not Hispanic or Latino	surgery	Fluid Support in Surgery	0	LR	0.25	0.73	11	>90	23	21	3.3	<0.2	-	-	-
2020-02-01	2020-08-01	Human Albumin	70	Female	Not Hispanic or Latino	Surgery	Fluid Support in Surgery	0	-	0.25	1.54	31	24	54	62	3.6	0.3	-	Kidney lesion, mass	-
2020-02-01	2020-08-01	Human Albumin	88	Female	Not Hispanic or Latino	surgery	Fluid Support in Surgery	0	-	0.05	0.77	14	69	18	11	4.4	0.8	-	-	-
2020-02-01	2020-08-01	Human Albumin	75	Female	Not Hispanic or Latino	Surgery Anesthesiology	Fluid Support in Surgery	0	NS infusion	0.25	0.53	4	>90	-	-	-	-	-	-	-
2020-02-01	2020-08-01	Human Albumin	44	Male	Not Hispanic or Latino	Surgery, anesthesiology	Fluid Support in Surgery	0	-	0.05	0.55	6	>90	48	45	2.3	0.6	-	-	-
2020-02-01	2020-08-01	Human Albumin	64	Female	Not Hispanic or Latino	Critical Care	HD	0	-	0.25	2.56	32	19	17	7	2.2	<0.2	-	CKD, Dialysis	-
2020-02-01	2020-08-01	Human Albumin	72	Male	Not Hispanic or Latino	Critical Care	HD	0	NS bolus	0.25	2.67	47	23	640	296	1.4	<0.2	-	ESRD hd	Acute failure, vent
2020-02-01	2020-08-01	Human Albumin	73	Female	Not Hispanic or Latino	Critical Care	HD	0	Hepatic Failure	0.25	4.17	72	10	-	-	-	-	Shock- liver	Acute on chronic renal failure	ARF
2020-02-01	2020-08-01	Human Albumin	60	Female	Not Hispanic or Latino	Nephrology	HD	0	-	0.25	5.57	116	8	-	-	5.3	-	-	ESRD on HD	COPD
2020-02-01	2020-08-01	Human Albumin	68	Male	Not Hispanic or Latino	Nephrology	HD	0	albumin first	0.25	6	110	9	20	7	2.2	0.5	-	AKI CKD3	-
2020-02-01	2020-08-01	Human Albumin	74	Male	Not Hispanic or Latino	Nephrology	HD	0	NS per protocol	0.25	8.37	75	6	11	9	3.1	<.2	-	ESRD, dialysis	-
2020-02-01	2020-08-01	Human Albumin	60	Male	Not Hispanic or Latino	Nephrology	HD	0	-	0.25	7.08		8	28	57	2.3	-	-
2020-02-01	2020-08-01	Human Albumin	67	Male	Not Hispanic or Latino	Nephrology	HD	0	NS bolus	0.25	6.1	94	9	39	49	2.5	1.5		AKI	ARF
2020-02-01	2020-08-01	Human Albumin	73	Male	Not Hispanic or Latino	Nephrology	HD	0	-	0.25	3.54	22	16	22	19	3.3	0.3	-	ESRD	-
2020-02-01	2020-08-01	Human Albumin	27	Male	Hispanic or Latino	Nephrology	HD	0	-	0.25	16.54	49	3	<5	6	4.4	0.3	-	esrd	-
2020-02-01	2020-08-01	Human Albumin	81	Female	Not Hispanic or Latino	Nephrology	HD	0	-	0.25	6.6	52	5	-	-	-	-	-	ESRD dialysis	-
2020-02-01	2020-08-01	Human Albumin	58	Female	Not Hispanic or Latino	Nephrology	HD	0	NS yes	0.25	4.36	34	10	15	10	3.5	0.4	-	ESRD	-
2020-02-01	2020-08-01	Human Albumin	83	Female	Not Hispanic or Latino	Nephrology	HD	0	-	0.25	3.44	24	12	56	33	2.5	2.1	-	ESRD	-
2020-02-01	2020-08-01	Human Albumin	45	Female	Not Hispanic or Latino	Nephrology	HD	0	NS	0.25	-	-	-	-	-	-	-	-	ESRD Dialysis	-
2020-02-01	2020-08-01	Human Albumin	74	Male	Not Hispanic or Latino	Nephrology	HD	0	-	0.25	7.05	70	7	24	15	4	0.8	-	ESRD dialysis	-
2020-02-01	2020-08-01	Human Albumin	61	Male	Not Hispanic or Latino	Nephrology	HD	0	-	0.25	3.78	94	16	120	588	2.8	0.3	-	Acute renal failure	COVID, pneumonia, sepsis
2020-02-01	2020-08-01	Human Albumin	54	Female	Hispanic or Latino	Nephrology	HD	0	NS	0.25	1.72	44	33	37	107	2.8	<0.2	Acute liver failure	AKI	ards, covid
2020-02-01	2020-08-01	Human Albumin	83	Male	Not Hispanic or Latino	Nephrology	HD	0	-	0.25	14.25	125	3	17	11	3.7	0.4	Encephalopathy	ESRD dialysis	-
2020-02-01	2020-08-01	Human Albumin	64	Male	Not Hispanic or Latino	Nephrology	HD	0	-	0.25	9.71	91	5	-	-	3	-	-
2020-02-01	2020-08-01	Human Albumin	67	Female	Not Hispanic or Latino	Nephrology	HD	0	-	0.25	2.83		17	17	12	2.4	1.7	None
2020-02-01	2020-08-01	Human Albumin	71	Female	Not Hispanic or Latino	Nephrology	HD	0	-	0.05	1.62	17	32	-	-	-	-		aki
2020-02-01	2020-08-01	Human Albumin	55	Female	Hispanic or Latino	Nephrology	HD	0	-	0.25	9.92	126	5	-	-	3.3	-		ESRD diabetic nephropathy
2020-02-01	2020-08-01	Human Albumin	66	Male	Hispanic or Latino	Nephrology	HD	0	NS	0.25	5.99	35	9	-	-	-	-	-	ESRD dialysis	-
2020-02-01	2020-08-01	Human Albumin	77	Male	Not Hispanic or Latino	Nephrology	HD	0	NS	0.25	8.57	40	6	-	-	-	-	-	ESRD on dialysis	-
2020-02-01	2020-08-01	Human Albumin	80	Male	Not Hispanic or Latino	Nephrology	HD	0	NS per protocol	0.25	4.22	-	12	-	-	-	-	-
2020-02-01	2020-08-01	Human Albumin	41	Male	Not Hispanic or Latino	Critical Care	Hepatic Hydrothorax	1	-	0.25	1.33	32	66	43	23	2.2	3.7	Alcoholic cirrhosis	-	Acute hypoxemic reparatory distress
2020-02-01	2020-08-01	Human Albumin	54	Female	Not Hispanic or Latino	Gastroenterology	Hepatorenal	1	-	0.25	0.98	46	66	53	25	4.2	27	Alcoholic cirrhosis	AKI, HEPATOR RENAL SYNDROME	Acute hypoxemic respiratory failure
2020-02-01	2020-08-01	Human Albumin	60	Male	Hispanic or Latino	Nephrology	Hepatorenal	1	-	0.25	<0.17	<2	-	210	49	3.6	13.6	Alcohol abuse, transaminitis, cholecystitis, ascites, liver disease
2020-02-01	2020-08-01	Human Albumin	53	Female	Not Hispanic or Latino	Nephrology	Hepatorenal	1	NS infusion	0.25	1.51	25	39	-	-	-	-	Uterine cancer with ascites stage 4	Ascites leading to AKI	-
2020-02-01	2020-08-01	Human Albumin	78	Male	Not Hispanic or Latino	Critical Care	Hypervolemia	0	-	0.05	2.53	37	23	37	28	3.7	<0.2		AKI	ARDS mech vent
2020-02-01	2020-08-01	Human Albumin	81	Female	Not Hispanic or Latino	Critical Care	Hypervolemia	0	-	0.05	0.87	57	63	57	36	2.6	<0.2	-	-	COVID pneumonia, ARF
2020-02-01	2020-08-01	Human Albumin	82	Female	Not Hispanic or Latino	Hospitalist	Hypervolemia	0	-	0.25	0.48	4	>90	17	10	2.2	<0.2	-	-	-
2020-02-01	2020-08-01	Human Albumin	77	Male	Not Hispanic or Latino	nephrology	Hypervolemia	0	-	0.25	14.9	51	3	48	26	2.5	0.3	-	ESRD dialysis	-
2020-02-01	2020-08-01	Human Albumin	59	Female	Not Hispanic or Latino	Hospitalist	Hypoalbuminemia	1	-	0.25	0.89	7	71	124	32	2.5	4.2	Liver cirrhosis	-	-
2020-02-01	2020-08-01	Human Albumin	53	Male	Not Hispanic or Latino	Nephrology	Hypoalbuminemia	1	-	0.25	0.59	14	>90	54	32	2.4	1	Hepatic steatosis
2020-02-01	2020-08-01	Human Albumin	75	Male	Not Hispanic or Latino	Critical Care	Hyponatremia	0	NS bolus	0.05	0.94	34	79	37	30	3.1	2.2	alcohol abuse	-	-
2020-02-01	2020-08-01	Human Albumin	75	Female	Not Hispanic or Latino	Nephrology	Hyponatremia	0	-	0.25	2.9	46	15	96	42	2.1	0.5	-	AKI	Acute hypoxemic respiratory failure
2020-02-01	2020-08-01	Human Albumin	70	Female	Not Hispanic or Latino	Nephrology	Hyponatremia	0	-	0.25	1.79	46	28	42	12	2.2	0.3	ascites	aki	-
2020-02-01	2020-08-01	Human Albumin	85	Male	Not Hispanic or Latino	Nephrology	Hyponatremia	0	-	0.25	1.74	54	36	-	-	-	-	-	CKD3	-
2020-02-01	2020-08-01	Human Albumin	69	Male	Not Hispanic or Latino	Nephrology	Hyponatremia	0	-	0.25	0.91	9	86	525	184	3	2.6	Elevated liver function tests	aki
2020-02-01	2020-08-01	Human Albumin	46	Male	Hispanic or Latino	Nephrology	Hyponatremia	0	-	0.25	0.48	23	>90	-	-	-	-	None
2020-02-01	2020-08-01	Human Albumin	76	Female	Not Hispanic or Latino	Anesthesiology	Hypovolemia	1	NS infusion	0.25	1.56	24	32	22	14	3.4	0.6	-	CKD	-
2020-02-01	2020-08-01	Human Albumin	68	Male	Not Hispanic or Latino	Critical Care	Hypovolemia	1	NS right before	0.25	1.48	22	48	39	50	6.1	0.4	-	AKI, dehydration	-
2020-02-01	2020-08-01	Human Albumin	81	Female	Not Hispanic or Latino	Critical Care	Hypovolemia	1	LR	0.05	0.39	14	>90	18	11	2.7	0.3	-	-	-
2020-02-01	2020-08-01	Human Albumin	80	Male	Not Hispanic or Latino	Critical Care	Hypovolemia	1	yes, LR	0.25	1.68		38	23	9	32	0.4	None
2020-02-01	2020-08-01	Human Albumin	60	Female	Not Hispanic or Latino	Critical Care	Hypovolemia	1	Sodium bicarbonate	0.25	0.99	25	62	42	20	2.7	0.6	None
2020-02-01	2020-08-01	Human Albumin	94	Female	Not Hispanic or Latino	Critical Care	Hypovolemia	1	LR	0.05	0.7	15	75	17	16	3.1	<0.2	None
2020-02-01	2020-08-01	Human Albumin	63	Female	Not Hispanic or Latino	Critical Care	Hypovolemia	1	LR	0.25	0.5	6	>90	22	13	3.8	0.6	-	-	-
2020-02-01	2020-08-01	Human Albumin	93	Male	Not Hispanic or Latino	Critical Care	Hypovolemia	1	NS bolus 5/2	0.25	1.37	14	51	11	6	2.9	<0.2	-	CKD	Acute respiratory failure
2020-02-01	2020-08-01	Human Albumin	73	Male	Not Hispanic or Latino	Critical Care	Hypovolemia	1	LR, D5W	0.25	1.46	21	47	117	72	2.7	0.5	None
2020-02-01	2020-08-01	Human Albumin	76	Male	Not Hispanic or Latino	Critical Care	Hypovolemia	1	NS bolus	0.25	2.43	48	25	37	14	2.1	0.6	-	ckd	Acute hypoxemic respiratory distress
2020-02-01	2020-08-01	Human Albumin	53	Female	Hispanic or Latino	Critical Care	Hypovolemia	1	D10W	0.05	0.9	79	73	38	94	2.4	0.3	-	Acute Kidney Failure
2020-02-01	2020-08-01	Human Albumin	91	Male	Not Hispanic or Latino	Critical Care	Hypovolemia	1	NS bolus	0.05	1.91	44	30	20	16	3.6	1.7	-	-	Acute respiratory respiratory
2020-02-01	2020-08-01	Human Albumin	78	Female	Not Hispanic or Latino	Critical Care	Hypovolemia	1	None	0.25	0.37	13	>90	22	13	2.6	0.5	-	-	Acute Resp failure
2020-02-01	2020-08-01	Human Albumin	49	Male	Not Hispanic or Latino	Critical Care	Hypovolemia	1	NS bolus x3	0.05	0.81	18	>90	76	51	3	1.3	Alcohol dependence, alcoholic cirrhosis w ascites
2020-02-01	2020-08-01	Human Albumin	55	Female	Not Hispanic or Latino	Critical Care	Hypovolemia	1	NS bolus	0.25	2.54	55	21	130	40	1.9	10	Acute liver failure	AKI	-
2020-02-01	2020-08-01	Human Albumin	80	Male	Not Hispanic or Latino	Critical Care	Hypovolemia	1	NS bolus	0.25	3.66	138	15	-	-	-	-	-	CKD 4 cardiorenal syndrome	ARF
2020-02-01	2020-08-01	Human Albumin	83	Male	Not Hispanic or Latino	Critical Care	Hypovolemia	1	None	0.25	0.85	36	81	-	-	-	-
2020-02-01	2020-08-01	Human Albumin	72	Male	Not Hispanic or Latino	Critical Care	Hypovolemia	1		0.25	1.06	16	70	73	74	3.2	3.3	-	CKD	-
2020-02-01	2020-08-01	Human Albumin	43	Female	Not Hispanic or Latino	Gastroenterology	Hypovolemia	1	NS infusion	0.25	0.52	9	>90	135	33	2.8	16	Cirrhosis, alcohol
2020-02-01	2020-08-01	Human Albumin	87	Female	Not Hispanic or Latino	Hospitalist	Hypovolemia	1	D5W, 1/2NS	0.25	1.49		31	-	-	-	-	-
2020-02-01	2020-08-01	Human Albumin	97	Male	Not Hispanic or Latino	Hospitalist	Hypovolemia	1	NS bolus	0.25	0.86	15	73	17	13	3.6	0.5	-	-	pneumonia
2020-02-01	2020-08-01	Human Albumin	70	Female	Not Hispanic or Latino	Nephrology	Hypovolemia	1	NS	0.25	2.22	54	22	22	8	2.3	0.4	-	AKI	-
2020-02-01	2020-08-01	Human Albumin	64	Male	Not Hispanic or Latino	Nephrology	Hypovolemia	1	-	0.25	2.16	55	31	52	34	2.9	0.8		AKI secondary to Hypotension
2020-02-01	2020-08-01	Human Albumin	55	Female	Not Hispanic or Latino	Nephrology	Hypovolemia	1	NS infusion	0.25	2.33	85	23	-	-	3	-	-	AKI on ckd3	-
2020-02-01	2020-08-01	Human Albumin	93	Male	Not Hispanic or Latino	Nephrology	Hypovolemia	1	NS infusion	0.25	1.11	36	57	-	-	-	-	-	AKI	-
2020-02-01	2020-08-01	Human Albumin	86	Female	Not Hispanic or Latino	Nephrology	Hypovolemia	1	NS infusionon	0.25	1.44	78	33	13	8	3.7	<0.1	-	AKI	-
2020-02-01	2020-08-01	Human Albumin	62	Male	Not Hispanic or Latino	Nephrology	Hypovolemia	1	NS	0.25	7.31	29	7	27	<5	2.3	3.8
2020-02-01	2020-08-01	Human Albumin	59	Male	Not Hispanic or Latino	Physical Medicine	Hypovolemia	1	no	0.25	0.51		>90	50	38	-
2020-02-01	2020-08-01	Human Albumin	83	Male	Not Hispanic or Latino	Respiratory	Hypovolemia	1	LR	0.25	1.65	45	38	29	24	2.3	0.3
2020-02-01	2020-08-01	Human Albumin	74	Male	Not Hispanic or Latino	Surgery	Hypovolemia	1	NS	0.05	2.04	28	31	16	16	3.4	1.4	-	-	Multiple PE
2020-02-01	2020-08-01	Human Albumin	23	Male	Not Hispanic or Latino	Surgery	Hypovolemia	1	LR	0.05	2.2	27	41	-	-	-	-		Kidney laceration
2020-02-01	2020-08-01	Human Albumin	78	Male	Not Hispanic or Latino	Surgery	Hypovolemia	1	NS bolus	0.25	1.12	23	63	103	39	2.5	0.3	-	-	-
2020-02-01	2020-08-01	Human Albumin	68	Female	Not Hispanic or Latino	Surgery	Hypovolemia	1	NS infusion	0.25	0.67	12	>90	-	-	-	-	-	-	-
2020-02-01	2020-08-01	Human Albumin	41	Female	Not Hispanic or Latino	Surgery	Hypovolemia	1	-	0.05	0.68		>90	43	14	-
2020-02-01	2020-08-01	Human Albumin	61	Female	Not Hispanic or Latino	Surgery	Hypovolemia	1	NS infusion	0.25	0.73	12	90	23	12	4.2	0.6	-	-	-
2020-02-01	2020-08-01	Human Albumin	86	Female	Not Hispanic or Latino	Surgery, anesthesiology	Hypovolemia	1	Yes	0.05	0.72	10	76	-	-	-	-
2020-02-01	2020-08-01	Human Albumin	57	Female	Not Hispanic or Latino	Cardiology	Nephrosis or Nephropathy	1	NS	0.25	0.89	17	72	-	-	-	-	ALF	AKI
2020-02-01	2020-08-01	Human Albumin	84	Female	Not Hispanic or Latino	Cardiology	Nephrosis or Nephropathy	1	-	0.25	3.06		13	-	-	-	-	-
2020-02-01	2020-08-01	Human Albumin	58	Female	Not Hispanic or Latino	Critical Care	Nephrosis or Nephropathy	1	NS FIRST	0.25	1.17	22	52	149	54	1.3	2	alcohol abuse	AKI	-
2020-02-01	2020-08-01	Human Albumin	57	Female	Patient Refused	Critical Care	Nephrosis or Nephropathy	1	NS last night	0.25	1.4	52	42	10	<5	2.8	0.4	-	AKI dehydration	-
2020-02-01	2020-08-01	Human Albumin	88	Female	Patient Refused	Critical Care	Nephrosis or Nephropathy	1	-	0.25	3.41	52	11	244	398	2.6	0.4	-	CKD 4	ARF intubation
2020-02-01	2020-08-01	Human Albumin	85	Male	Not Hispanic or Latino	Critical Care	Nephrosis or Nephropathy	1	-	0.25	1.28	21	51	-	-	-	-	-	AKI	-
2020-02-01	2020-08-01	Human Albumin	90	Female	Not Hispanic or Latino	Critical Care	Nephrosis or Nephropathy	1	-	0.05	1	29	57	-	-	-	-	None	Acute renal insufficiency	ARF
2020-02-01	2020-08-01	Human Albumin	85	Male	Not Hispanic or Latino	Critical Care	Nephrosis or Nephropathy	1	-	0.25	1.09	27	62	26	12	2.4	0.4	-	AKI	ASPIRATION pneumonia
2020-02-01	2020-08-01	Human Albumin	94	Male	Not Hispanic or Latino	Critical Care	Nephrosis or Nephropathy	1	-	0.05	1.16	54	54	29	26	2.9	0.3
2020-02-01	2020-08-01	Human Albumin	87	Female	Not Hispanic or Latino	Nephrology	Nephrosis or Nephropathy	1	NS day before	0.25	5.17	92	7	-	-	-	-	-	aki, arf	-
2020-02-01	2020-08-01	Human Albumin	45	Male	Not Hispanic or Latino	Nephrology	Nephrosis or Nephropathy	1	w furosemide	0.25	6.7	66	11	-	-	-	-	-	AKI CKD
2020-02-01	2020-08-01	Human Albumin	72	Female	Not Hispanic or Latino	Nephrology	Nephrosis or Nephropathy	1	NS	0.25	3.3	29	15	179	213	1.9	3.3	Elevated liver function tests	AKI
2020-02-01	2020-08-01	Human Albumin	77	Male	Not Hispanic or Latino	Nephrology	Nephrosis or Nephropathy	1	-	0.25	2.34	59	26	-	-	2.5	-	None
2020-02-01	2020-08-01	Human Albumin	78	Male	Not Hispanic or Latino	Nephrology	Nephrosis or Nephropathy	1	-	0.25	8.16	94	6	-	-	-	-	-	CKD 4	-
2020-02-01	2020-08-01	Human Albumin	79	Female	Not Hispanic or Latino	Nephrology	Nephrosis or Nephropathy	1	yes, for hypervolemia	0.25	1.75	39	32	>7000	5908	2.9	0.8	None	AKI	ARF
2020-02-01	2020-08-01	Human Albumin	78	Male	Not Hispanic or Latino	Nephrology	Nephrosis or Nephropathy	1	-	0.25	3.38	44	17	31	30	3	0.3		ckd IV	Bilateral pneumonia
2020-02-01	2020-08-01	Human Albumin	88	Male	Not Hispanic or Latino	Nephrology	Nephrosis or Nephropathy	1	None	0.25	2.25	38	25	-	-	-	-	-	CKD iii
2020-02-01	2020-08-01	Human Albumin	52	Male	Not Hispanic or Latino	Nephrology	Nephrosis or Nephropathy	1	-	0.25	2.81	44	25	11	12	1.8	0.2		AKI CKD iii
2020-02-01	2020-08-01	Human Albumin	92	Male	Not Hispanic or Latino	Nephrology	Nephrosis or Nephropathy	1	-	0.25	3.11	69	16	-	-	-	2.6	-	AKi on ckd4	-
2020-02-01	2020-08-01	Human Albumin	86	Male	Not Hispanic or Latino	Physical Medicine	Nephrosis or Nephropathy	1	NS	0.25	1.59	16	31	-	-	-	-	-	acute renal failure	-
2020-02-01	2020-08-01	Human Albumin	59	Male	Not Hispanic or Latino	Gastroenterology	Paracenteiss	1	-	0.25	0.9	13	>90	83	40	2.2	17.9	Alcoholic liver failure	AKI
2020-02-01	2020-08-01	Human Albumin	58	Male	Not Hispanic or Latino	Critical Care	Paracentesis	0	-	0.25	0.44	63	>90	202	194	2.2	4.8	Elevated BUN	Cirrhosis, encephalopathy, ascites, hypoerbilirubinemia	ARDS
2020-02-01	2020-08-01	Human Albumin	56	Female	Not Hispanic or Latino	Hospitalist	Paracentesis	0	-	0.25	0.46	7	>90`	31	21	2.2	0.2	End stage liver cirrhosis	-	-
2020-02-01	2020-08-01	Human Albumin	61	Female	Not Hispanic or Latino	Hospitalist	Paracentesis	1	-	0.25	1.09	31	55	221	58	3.1	8.7	liver failure, cirrhosis	-	-
2020-02-01	2020-08-01	Human Albumin	57	Female	Not Hispanic or Latino	Physical Medicine	Paracentesis	1	-	0.25	<0.17	4	-	136	46	2.3	2.9	Ascites of liver, edema hypoalbuminemia, cirrhosis, liver lobe mass
2020-02-01	2020-08-01	Human Albumin	63	Female	Not Hispanic or Latino	Surg	Paracentesis	0	-	0.05	0.34	<2	>90	135	45	2.8	4.3	Cirrhosis, alcohol abuse	-	-
2020-02-01	2020-08-01	Human Albumin	78	Male	Not Hispanic or Latino	Gastroenterology	Parecentesis	1	-	0.25	1.06	41	67	79	59	3	9.6	Liver disease requiring paracentesis
2020-02-01	2020-08-01	Human Albumin	61	Female	Not Hispanic or Latino	Nephrology	Plasmapharesis	0	-	0.25	0.52	11	>90	-	-	4.1	-	-	Hyponatremia	-
2020-02-01	2020-08-01	Human Albumin	86	Female	Not Hispanic or Latino	Critical Care	Respiratory Failure not ARDS	0	None	0.25	0.54	16	86	19	7	2.7	<0.2	-	-	Pleural effusion arf
2020-02-01	2020-08-01	Human Albumin	78	Male	Not Hispanic or Latino	Critical Care	Respiratory Failure not ARDS	0	NS bolus	0.25	1.41	23	47	127	76	2.1	1.1	-	aki	respiratory failure
2020-02-01	2020-08-01	Human Albumin	50	Female	Not Hispanic or Latino	Anesthesiology	Sepsis, septic shock	1	NS infusion	0.05	0.45	7	>90	-	-	-	-
2020-02-01	2020-08-01	Human Albumin	83	Male	Not Hispanic or Latino	Critical Care	Sepsis, septic shock	1	NS bolus	0.05	0.99	25	71	17	6	2.8	0.7	-	-	Acute respiratory failure
2020-02-01	2020-08-01	Human Albumin	56	Female	Not Hispanic or Latino	Critical Care	Sepsis, septic shock	1	NS bolus	0.05	0.45	5	>90	261	107	2.2	3.8	Cirhhosis, alcohol	-	-
2020-02-01	2020-08-01	Human Albumin	43	Female	Hispanic or Latino	Critical Care	Sepsis, septic shock	1	None	0.25	1.69	14	37	>7000	5493	2	0.9	Hepatitis- septic, viral
2020-02-01	2020-08-01	Human Albumin	56	Male	Not Hispanic or Latino	Critical Care	Sepsis, septic shock	1	No	0.25	1.19		56	24	7	2.2	0.5
2020-02-01	2020-08-01	Human Albumin	31	Female	Not Hispanic or Latino	Critical Care	Sepsis, septic shock	1	NS infusion	0.25	3.55	32	16	154	51	2.4	1.7	-	AKI	ARF intubation
2020-02-01	2020-08-01	Human Albumin	92	Female	Not Hispanic or Latino	Critical Care	Sepsis, septic shock	1	NS infusion	0.25	0.66	13	77	-	-	-	-	-	-	-
2020-02-01	2020-08-01	Human Albumin	72	Female	Not Hispanic or Latino	Critical Care	Sepsis, septic shock	1	NS bolus	0.25	1.5	15	34	17	8	2.5	2.2	-	-	-
2020-02-01	2020-08-01	Human Albumin	87	Female	Not Hispanic or Latino	Critical Care	Sepsis, septic shock	1	NS bolus	0.25	1.32	37	36	48	22	1.9	0.8	-	-	Intubation
2020-02-01	2020-08-01	Human Albumin	69	Female	Not Hispanic or Latino	Critical Care	Sepsis, septic shock	1	NS right before	0.25	4.05	37	11	291	185	1.9	<0.1	-	AKI	-
2020-02-01	2020-08-01	Human Albumin	76	Female	Not Hispanic or Latino	Critical Care	Sepsis, septic shock	1	NS bolus	0.25	0.77	20	75	31	8	2.5	2.6	-	-	-
2020-02-01	2020-08-01	Human Albumin	41	Female	Not Hispanic or Latino	Critical Care	Sepsis, septic shock	1	NS bolus	0.25	0.93	12	76	20	16	2.7	0.3	-	Acute renal failure	-
2020-02-01	2020-08-01	Human Albumin	91	Female	Not Hispanic or Latino	Critical Care	Sepsis, septic shock	1	NS bolus	0.25	1.57	53	29	-	-	-	-	-	CKD 4	Acute pulmonary edema
2020-02-01	2020-08-01	Human Albumin	71	Male	Not Hispanic or Latino	Critical Care	Sepsis, septic shock	1	NS bolus	0.25	1.59	51	43	23	11	2.7	0.6	-	AKI-	-
2020-02-01	2020-08-01	Human Albumin	85	Male	Not Hispanic or Latino	Critical Care	Sepsis, septic shock	1	-	0.25		1.85	19	20	12	2.6	0.6	-	-	-
2020-02-01	2020-08-01	Human Albumin	66	Male	Not Hispanic or Latino	Critical Care	Sepsis, septic shock	1	NS	0.25	8.15	63	6	162	73	3.6	1.3	-	ESRD dialysis	intubated
2020-02-01	2020-08-01	Human Albumin	50	Male	Not Hispanic or Latino	Critical Care	Sepsis, septic shock	1	NS	0.25	2.62	30	27	238	122	3.8	0.5	Encephalopathy, drug abuse	-	-
2020-02-01	2020-08-01	Human Albumin	74	Female	Not Hispanic or Latino	Critical Care	Sepsis, septic shock	1	NS	0.25	3.66	38	-	172	125	4.3	0.3	Hepatic	AKI	ARF
2020-02-01	2020-08-01	Human Albumin	76	Male	Not Hispanic or Latino	Critical Care	Sepsis, septic shock	1	NS	0.05	0.73	15	>90	56	22	2.5	0.9	None
2020-02-01	2020-08-01	Human Albumin	67	Female	Not Hispanic or Latino	Critical Care	Sepsis, septic shock	1	NS 1L 30mL/kg	0.05	1.18	63	48	1987	328	2	6
2020-02-01	2020-08-01	Human Albumin	54	Female	Not Hispanic or Latino	Critical Care	Sepsis, septic shock	1	NS bolus	0.25	1.24	66	49	-	-	-	-	-	ARF	COVID, ARDS
2020-02-01	2020-08-01	Human Albumin	79	Female	Not Hispanic or Latino	Critical Care	Sepsis, septic shock	1	NS bolus	0.05	1.32	52	38	103	46	2.4	0.4	-	Acure renal failure	COVID, ARDS
2020-02-01	2020-08-01	Human Albumin	87	Female	Not Hispanic or Latino	Critical Care	Sepsis, septic shock	1	NS bolus	0.25	1.19	31	41	24	15	2.7	0.6	-	AKI	Acute hypoxemic respiratory failure
2020-02-01	2020-08-01	Human Albumin	89	Female	Not Hispanic or Latino	Critical Care	Sepsis, septic shock	1	ns	0.25	2.28	40	18	89	48	3.3	0.6	-	ARF	_
2020-02-01	2020-08-01	Human Albumin	93	Female	Not Hispanic or Latino	Critical Care	Sepsis, septic shock	1	NS bolus	0.25	1.76	37	24	55	30	2.9	0.9	-	Acute renal failure	-
2020-02-01	2020-08-01	Human Albumin	69	Female	Not Hispanic or Latino	Critical Care	Sepsis, septic shock	1	D5W infusion	0.25	0.65	19	>90	-	-	-	-	-
2020-02-01	2020-08-01	Human Albumin	31	Male	Hispanic or Latino	Critical Care	Sepsis, septic shock	1	none	0.25	0.5	15	>90	-	-	-	-	-	-	ARDS, acute hypoxemic respiratory failure
2020-02-01	2020-08-01	Human Albumin	77	Male	Not Hispanic or Latino	Critical Care	Sepsis, septic shock	1	NS before	0.25	2.67	48	22	101	28	2.4	4.6	-	Hypovolemia	-
2020-02-01	2020-08-01	Human Albumin	84	Male	Not Hispanic or Latino	Critical Care	Sepsis, septic shock	1	NS infusion	0.05	2.09	22	28	25	16	2.4	0.5	-	AKI	pneumonia
2020-02-01	2020-08-01	Human Albumin	55	Female	Not Hispanic or Latino	Critical Care	Sepsis, septic shock	1	None	0.25	1.53	23	38	645	216	3.4	2.2	Alcohol abuse, alcoholic cirrhosis	AKI	Ventilator dependence
2020-02-01	2020-08-01	Human Albumin	72	Male	Not Hispanic or Latino	Critical Care	Sepsis, septic shock	1	NS bolus	0.05	5.18	73	10	191	184	2.6	23.6	Hepatic failure	Kidney failure
2020-02-01	2020-08-01	Human Albumin	60	Male	Not Hispanic or Latino	Critical Care	Sepsis, septic shock	1	NS	0.05	0.84	14	>90	33	29	2.6	1.1	Hypoalbunimeia	-	-
2020-02-01	2020-08-01	Human Albumin	77	Female	Not Hispanic or Latino	Critical Care	Sepsis, septic shock	1	NS bolus	0.05	1.97	49	24	43	30	2.6	0.3	-	aki	-
2020-02-01	2020-08-01	Human Albumin	55	Male	Not Hispanic or Latino	Critical Care	Sepsis, septic shock	1	NS 125 mL/hr	0.25	0.35	37	>90	17	20	3.2	0.3	None
2020-02-01	2020-08-01	Human Albumin	63	Male	Hispanic or Latino	Critical Care	Sepsis, septic shock	1	Yes	0.25	5.73		10	54	23	total bili 3.5
2020-02-01	2020-08-01	Human Albumin	74	Male	Not Hispanic or Latino	Critical Care	Sepsis, septic shock	1	D5W, LR	0.25	1.06	39	69	28	34	1.6	1.3		Acute renal failure
2020-02-01	2020-08-01	Human Albumin	80	Male	Not Hispanic or Latino	Hospitalist	Sepsis, septic shock	1	NS, LR	0.25	0.58	22	>90	38	22	1.4	0.3		Acute renal failure	Aspiration pneumonia
2020-02-01	2020-08-01	Human Albumin	81	Female	Not Hispanic or Latino	Hospitalist	Sepsis, septic shock	1	LR	0.25	2.37	66	19	34	9	2.8	0.5		AKI
2020-02-01	2020-08-01	Human Albumin	61	Male	Not Hispanic or Latino	Hospitalist	Sepsis, septic shock	1	None	0.25	0.7	7	>90	12	24	2.7	0.8	Liver cancer metastasis	AKI - secondary to shock	Hypoxemic pulmonary insufficiency
2020-02-01	2020-08-01	Human Albumin	77	Female	Not Hispanic or Latino	Nephrology	Sepsis, septic shock	1	NS infusion	0.25	2.54	135	18	-	-	-	-	-	AKI	-
2020-02-01	2020-08-01	Human Albumin	65	Male	Not Hispanic or Latino	Nephrology	Sepsis, septic shock	1	LR	0.25	6.65	87	7	176	51	2.8	<0.2	-			Guthikonda, Sirisha	No previous use
2020-02-01	2020-08-01	Human Albumin	71	Male	Not Hispanic or Latino	Nephrology	Sepsis, septic shock	1	NS bolus	0.25	3.39	36	17	28	34	2.4	0.7	-	AKI requiring dialysis	ARDS
2020-02-01	2020-08-01	Human Albumin	59	Male	Not Hispanic or Latino	Nephrology	Sepsis, septic shock	1	LR used but not first	0.25	0.27	13	>90	101	31	2.9	11.4	Liver disease ; gout
2020-02-01	2020-08-01	Human Albumin	77	Female	Not Hispanic or Latino	Surgery	Sepsis, septic shock	1	Yes	0.05
2020-02-01	2020-08-01	Human Albumin	90	Female	Not Hispanic or Latino	Surgery	Sepsis, septic shock	1	Yes NS 30 ml/hr	0.05	0.39		>90	23	10	2.6	0.6
2020-02-01	2020-08-01	Human Albumin	79	Female	Not Hispanic or Latino	Surgery	Sepsis, septic shock	1	NS	0.05	1.12	35	47	5693	2210	1.7	10.4	Acute hepatic failure	AKI	-
2020-02-01	2020-08-01	Human Albumin	67	Male	Not Hispanic or Latino	Surgery Anesthesiology	Sepsis, septic shock	1	NS bolus	0.25	1.66	69	42	-	-	-	-		AKI
2020-02-01	2020-08-01	Human Albumin	62	Female	Not Hispanic or Latino	Surgery	Therapeutic Plasma Exchange	1		0.05	0.76	12	85	39	26	-	<0.2
2020-02-01	2020-08-01	Human Albumin	59	Female	Not Hispanic or Latino	Critical Care	Thoracentesis	1	-	0.05	0.33	5	>90	27	17	1.9	0.4	Diffuse hepatic steatosis	-	Pulmonary edema
								125
			68.1129					0.672043												Abbreviations:
			15.47

## Sheet: Sheet2
	Indication for Albumin	Appropriate use, n	Inappropriate use, n
	Sepsis/Septic Shock	47	0
	Hypovolemia/Hypotension	36	0
	Hemodialysis	0	25
	Fluid Support in Surgery	0	20
	Nephrosis/Nephropathy/AKI	20	0
	Paracentesis	4	3
	ARDS	7	0
	Hyponatremia	0	6
	Hypervolemia	0	4
	Cirrhosis	3	0
	Hepatorenal Syndrome	3	0
	Respiratory Failure	0	2
	Hypoalbuminemia in Liver Disease	2	0
	Hepatic Hydrothorax	1	0
	Plasmapharesis	1	0
	Thoracentesis	1	0
	Therapeutic Plasma Exchange	1	0
	Total	126	60
		Total, n	186
		Appropriate, %	67.7419
		Albumin Use By Indication	Albumin Use by Indication, %
	Sepsis, Septic Shock	47	25.2688
	Hypovolemia/Hypotension	36	19.3548
	Dialysis	25	13.4409
	Fluid Support in Surgery	20	10.7527
	Nephrosis/Nephropathy	20	10.7527
	Paracentesis	7	3.76344
	ARDS	7	3.76344
	Hyponatremia	6	3.22581
	Hypervolemia	4	2.15054
	Cirrhosis	3	1.6129
	Hepatorenal Syndrome	3	1.6129
	Respiratory Failure	2	1.07527
	Hypoalbuminemia in Liver Disease	2	1.07527
	Hepatic Hydrothorax	1	0.537634
	Plasmapharesis	1	0.537634
	Thoracentesis	1	0.537634
	Therapeutic Plasma Exchange	1	0.537634
	Total	186	100
	Physician Specialty/Department	Albumin Use by Specialty, n	Albumin Use by specialty, %
	Critical Care	76	40.8602
	Nephrology	53	28.4946
	Surgery	32	17.2043
	Hospital Medicine	11	5.91398
	Gastroenterology	5	2.68817
	Physical Medicine	3	1.6129
	Cardiology	2	1.07527
	Respiratory	2	1.07527
	Emergency Medicine	1	0.537634
	Gynecology Oncology	1	0.537634
	Total	186
